# Supplementary material for: An H3K14ub-H3K9me3 feedback circuit governs heterochromatin spreading and inheritance in fission yeast
Source: Nat Commun. 2026 Mar 5;17:3483. doi: 10.1038/s41467-026-70276-8 (PMC13079825; doi:10.1038/s41467-026-70276-8)
Supplement: Supplementary file 3 — Supplementary Data 1–2 [file 41467_2026_70276_MOESM3_ESM.xlsx]

## Sheet: Supplementary Data 1
Supplementary Data 1: Yeast strains used in this study.
BR172	mat1Msmt0 leu1 his2 ura4 ade6 otr::ura4+
BR564	mat1Msmt0 leu1 his2 ura4 ade6 otr::ura4+ rik1∆::kanXM6
SPJ2839	mat1Msmt0 leu1 his2 ura4 ade6 otr::ura4+ raf1∆::kanXM6
SPJ2780	mat1Msmt0 leu1 his2 ura4 ade6 otr::ura4+ raf2∆::kanXM6
SPJ2891	mat1Msmt0 leu1 his2 ura4 ade6 otr::ura4+ hht1-hhf1∆::his3 hht3-hhf3∆::arg3
SPJ2879	mat1Msmt0 leu1 his2 ura4 ade6 otr::ura4+ hht2-K14R hht1-hhf1∆::his3 hht3-hhf3∆::arg3
BR910	mat1Msmt0 leu1 his2 ura4 ade6 otr::ura4+ clr4∆::natMX6
CS411	mat1Msmt0 leu1 his2 ura4 ade6 otr::ura4+ natMX6-Flag-clr4-Y451N
JW2527	mat1Msmt0 leu1 his2 ura4 ade6 otr::ura4+ Flag-clr4-W31G
CS2413	mat1Msmt0 leu1 his2 ura4 ade6 otr::ura4+ Flag-clr4-3FA
SPJ390	mat1Msmt0 leu1 his2 ura4 ade6 otr::ura4+ Flag-clr4
AC389	mat1Msmt0 leu1 his2 ura4 ade6 otr::ura4+ rik1-13myc::kanXM6
SPJ6080	mat1Msmt0 leu1 his2 ura4 ade6 otr::ura4+ rik1-13myc::kanXM6 clr4∆::natMX6
SPJ6100	mat1Msmt0 leu1 his2 ura4 ade6 rik1-13myc::kanXM6 natMX6-Flag-clr4-Y451N
SPJ6265	mat1Msmt0 leu1 his2 ura4 ade6 otr::ura4+ rik1-13myc::kanXM6 hht1-hhf1∆::his3 hht3-hhf3∆::arg3
SPJ6299	mat1Msmt0 leu1 his2 ura4 ade6 otr::ura4+ rik1-13myc::kanXM6 hht2-K9R hht1-hhf1∆::his3 hht3-hhf3∆::arg3
SPJ6656	mat1Msmt0 leu1 his2 ura4 ade6 otr::ura4+ Flag-clr4 hht2-K9R hht1-hhf1∆::his3 hht3-hhf3∆::arg3
SPJ6668	mat1Msmt0 leu1 his2 ura4 ade6 Flag-clr4 rik1-13myc::kanXM6 hht2-K9R hht1-hhf1∆::his3 hht3-hhf3∆::arg3
SPJ6670	mat1Msmt0 leu1 his2 ura4 ade6 otr::ura4+ Flag-clr4 rik1-13myc::kanXM6 hht2-K14R hht1-hhf1∆::his3 hht3-hhf3∆::arg3
SPJ2885	mat1Msmt0 leu1 his2 ura4 ade6 otr::ura4+ Flag-clr4 hht2-K14R hht1-hhf1∆::his3 hht3-hhf3∆::arg3
SPJ6279	mat1Msmt0 leu1 his2 ura4 ade6 rik1-13myc::kanXM6 Flag-clr4-W31G
SPJ6277	mat1Msmt0 leu1 his2 ura4 ade6 rik1-13myc::kanXM6 Flag-clr4-3FA
SPJ4568	h+ leu1 ura4 ade6 hht1-Flag::natMX6
SPJ4576	h+ leu1 ura4 ade6 hht2-Flag::kanMX6
SPJ4572	h+ leu1 ura4 ade6 hht3-Flag::hphMX6
JYZ29	h+ leu1 ura4 ade6 hht1-K14R-Flag::natMX6
TT424	h+ leu1 ura4 ade6 hht3-K9R-Flag::hphMX6
YMF359	mat1Msmt0 leu1 his2 ura4 ade6DNN otr::ade6+
JYZ196	mat1Msmt0 leu1 his2 ura4 ade6DNN otr::ade6+ hht3-K9R-Flag::hphMX6
JYZ198	mat1Msmt0 leu1 his2 ura4 ade6DNN otr::ade6+ hht1-K14R-Flag::natMX6
SPJ6243	mat1Msmt0 leu1 his2::natMX6 ura4 mat3::ade6+
SPJ6618	mat1Msmt0 leu1 his2::natMX6 ura4 mat3::ade6+ hht3-K9R::hphMX6
JYZ38	mat1Msmt0 leu1 his2::natMX6 ura4 mat3::ade6+ hht1-K14R::natMX6
SPJ5344	mat1Msmt0 leu1 his2 ura4 ade6DNN K∆::ade6+
TT425	mat1Msmt0 leu1 his2 ura4 ade6DNN K∆::ade6+ hht3-K9R-Flag::hphMX6
JYZ41	mat1Msmt0 leu1 his2 ura4 ade6DNN K∆::ade6+ hht1-K14R-Flag::natMX6
SPJ1856	mat1Msmt0 leu1 his2 ura4 ade6 otr::ura4+ clr3∆::kanXM6
SPJ6094	mat1Msmt0 leu1 his2 ura4 ade6 otr::ura4+ rik1-13myc::kanXM6 clr3∆::kanXM6
JYZ38	mat1Msmt0 leu1 his2::natMX6 ura4 mat3::ade6+ hht1-K14R::natMX6
SPJ6618	mat1Msmt0 leu1 his2::natMX6 ura4 mat3::ade6+ hht3-K9R::hphMX6
SPJ6259	mat1Msmt0 leu1 his2::natMX6 ura4 mat3::ade6+ clr3∆::kanMX6
TT1041	mat1Msmt0 leu1 his2::natMX6 ura4 mat3::ade6+ hht3-K9R::hphMX6 ade6∆::OE-Flag-raf1+
JYZ46	mat1Msmt0 leu1 his2::natMX6 ura4 mat3::ade6+ hht1-K14R::natMX6 ade6∆::OE-Flag-raf1+
SPJ6597	mat1Msmt0 leu1 his2::natMX6 ura4 mat3::ade6+ clr3∆::kanMX6 ade6∆::OE-Flag-raf1+
TT1062	mat1Msmt0 leu1 his2::natMX6 ura4 mat3::ade6+ swi6∆::kanMX6
TT1065	mat1Msmt0 leu1 his2::natMX6 ura4 mat3::ade6+ swi6∆::kanMX6 ade6∆::OE-Flag-raf1+
SPJ6596	mat1Msmt0 leu1 his2 ura4 K∆::ade6+ ade6∆::OE-Flag-raf1+
SPJ6086	mat1Msmt0 leu1 his2 ura4 ade6DNN K∆::ade6+ clr3∆::kanMX6
SPJ6596	mat1Msmt0 leu1 his2 ura4 K∆::ade6+ clr3∆::hphMX6 ade6∆::OE-Flag-raf1+
TT425	mat1Msmt0 leu1 his2 ura4 ade6DNN K∆::ade6+ hht3-K9R-Flag::hphMX6
SPJ6594	mat1Msmt0 leu1 his2 ura4 K∆::ade6+ hht3-K9R-Flag::hphMX6 ade6∆::OE-Flag-raf1+
JYZ41	mat1Msmt0 leu1 his2 ura4 ade6DNN K∆::ade6+ hht1-K14R-Flag::natMX6
JYZ45	mat1Msmt0 leu1 his2 ura4 K∆::ade6+ hht1-K14R-Flag::natMX6 ade6∆::OE-Flag-raf1+
SPJ5324	mat1Msmt0 leu1 his2 ura4 ade6DNN K∆::ade6+ mcm2-2A-Flag::hphMX6
SPJ6595	mat1Msmt0 leu1 his2 ura4 K∆::ade6+ mcm2-2A-Flag::hphMX6 ade6∆::OE-Flag-raf1+
TT53	mat1Msmt0 leu1 his2 ura4 ade6DNN K∆::ade6+ mrc1∆::kanMX6
TT1042	mat1Msmt0 leu1 his2 ura4 K∆::ade6+ mrc1∆::kanMX6 ade6∆::OE-Flag-raf1+
TT1074	mat1Msmt0 leu1 his2 ura4 ade6DNN K∆::ade6+ swi6∆::kanMX6
TT1076	mat1Msmt0 leu1 his2 ura4 K∆::ade6+ swi6∆::kanMX6 ade6∆::OE-Flag-raf1+
SPJ6263	mat1Msmt0 leu1 his2::natMX6 ura4 mat3::ade6+ clr3∆::kanMX6 epe1∆::hphMX6
SPJ6261	mat1Msmt0 leu1 his2::natMX6 ura4 mat3::ade6+ clr3∆::kanMX6 mst2∆::natMX6
SPJ6174	mat1Msmt0 leu1 his2::natMX6 ura4 K∆:ade6+ clr3∆::kanMX6 epe1∆::hphMX6
SPJ6230	mat1Msmt0 leu1 his2::natMX6 ura4 K∆:ade6+ clr3∆::kanMX6 mst2∆::natMX6
SPJ1849	h+ leu1 ura4 ade6 mst2∆::kanMX6
BR374	h+ leu1 ura4 ade6 epe1∆::kanMX6
SPJ3651	h+ leu1 ura4 ade6 mst2∆::natMX6 epe1∆::hphMX6 swi6∆::kanMX6
JW2078	h+ leu1 ura4 ade6 mst2∆::natMX6 epe1∆::kanMX6
JW2539	h+ leu1 ura4 ade6 mst2∆::natMX6 epe1∆::hphMX6 Flag-clr4-W31G
SPJ6253	h+ leu1 ura4 ade6 mst2∆::natMX6 epe1∆::hphMX6 Flag-clr4-3FA
JYZ162	h+ leu1 ura4 ade6 mst2∆::natMX6 epe1∆::kanMX6 hht3-K9R-Flag::hphMX6
SPJ6657	h+ leu1 ura4 ade6 mst2∆::natMX6 epe1∆::hphMX6 hht1-K14R-Flag::natMX6
TT1060	mat1Msmt0 leu1 his2::natMX6 ura4 mat3::ade6+ Flag-clr4-W31G
JYZ86	mat1Msmt0 leu1 his2::natMX6 ura4 mat3::ade6+ Flag-clr4-W31G ade6∆::OE-Flag-raf1+
JYZ117	mat1Msmt0 leu1 his2::natMX6 ura4 mat3::ade6+ Flag-clr4-3FA
JYZ116	mat1Msmt0 leu1 his2::natMX6 ura4 mat3::ade6+ Flag-clr4-3FA ade6∆::OE-Flag-raf1+
SPJ5458	mat1Msmt0 leu1 his2 ura4 K∆::ade6+ Flag-clr4-W31G
JYZ85	mat1Msmt0 leu1 his2 ura4 K∆::ade6+ Flag-clr4-W31G ade6∆::OE-Flag-raf1+
SPJ6238	mat1Msmt0 leu1 his2 ura4 K∆::ade6+ Flag-clr4-3FA
JYZ115	mat1Msmt0 leu1 his2 ura4 K∆::ade6+ Flag-clr4-3FA ade6∆::OE-Flag-raf1+

## Sheet: Supplementary Data 2
Supplementary Data 2. DNA oligos used in this study.
primer name	sequence	annotation
act1-RTp-A	GGTGGTATGAAGCCGTTGAT	For qPCR at act1
act1-RTp-B	AGTGCTAACGCTGTGTGTGG
ade6-DNN3	GGTAGTACGCAGTTTAGACGGA	For qPCR at ade6+
ade6-DNN4	GACGAGCAGGGGCATATACT
dh-RT3	AATGACAAAGGTGCCGAATC	For qPCR at dh
dh-RT4	CGTTGAATGTTGTTGCTTTCA
clr4-RT-rev	CTTCACTTCATTTCTCGTCT	for qRT-PCR at clr4+
clr4-RTG-fwd	AGATTTTCGCGGGAATTGAA
mat2P-fw	TGCTTGGTGTGATGATCATTGT	for qRT-PCR at mat2P
mat2P-RT-rv	CTGACAGGTCGTAAAACTCAGAG
os-IRC1R-RT-A	GAGAGGTTTCTTATCGTGCTATC	for qRT-PCR outside IRC1R
os-IRC1R-RT-B	GAGTGTAAACTTAGTGTGAGCG
mei4-RT-A	GGACAGCCCTGAACTTAATCATG	for qRT-PCR at mei4+
mei4-RT-B	TTGTCGCACAATAAGACCAATGG
