# Supplementary material for: An H3K14ub-H3K9me3 feedback circuit governs heterochromatin spreading and inheritance in fission yeast
Source: Nat Commun. 2026 Mar 5;17:3483. doi: 10.1038/s41467-026-70276-8 (PMC13079825; doi:10.1038/s41467-026-70276-8)
Supplement: Supplementary file 6 — Source Data [file 41467_2026_70276_MOESM6_ESM.xlsx]

## Sheet: Fig. 1
Fig. 1b-SDS-PAGE analysis of Clr4 protein and mutants (in the context of GST-Clr4-190-490)
Fig. 1c-In vitro histone methyltransferase assay
Fig. 1d-In vitro histone methyltransferase assay

## Sheet: Fig. 2
Fig. 2d-H3K14ub levels at dh
Sample	Rep1	Rep2	Rep3	Mean	SD
WT	1.02222	0.984515	0.993264	1	0.0197346
H3K14R	0.118023	0.107613	0.109551	0.111729	0.00553625
Fig. 2d-H3K14ub levels at dh
Sample	Rep1	Rep2	Rep3	Mean	SD
WT	1.1469	0.886562	0.96654	1	0.133354
raf1∆	0.119559	0.0959746	0.117793	0.111109	0.0131364
raf2∆	0.082257	0.0864904	0.103749	0.0908322	0.0113849
rik1∆	0.106742	0.110229	0.0817534	0.0995749	0.015532
Fig. 2e-H3K9me3 levels at dh
Sample	Rep1	Rep2	Rep3	Mean	SD
WT	0.977033	0.951804	1.07116	1	0.0629064
H3K14R	0.00570842	0.00630246	0.00631294	0.00610794	0.000346034
Fig. 2e-H3K9me3 levels at dh
Sample	Rep1	Rep2	Rep3	Mean	SD
WT	0.969267	0.909793	1.12094	1	0.108877
raf1∆	0.00615698	0.00537774	0.00649433	0.00600968	0.000572681
raf2∆	0.00559131	0.00587799	0.00556449	0.00567793	0.000173774
rik1∆	0.00551252	0.00553086	0.00520635	0.00541658	0.000182295
Fig. 2b-H3K14ub western

## Sheet: Fig. 3
Fig. 3a-H3K14ub levels at dh
Sample	Rep1	Rep2	Rep3	Mean	SD
WT	1.1469	0.886562	0.96654	1	0.133354
clr4∆	0.10754	0.106534	0.112032	0.108702	0.00292728
clr4-Y451N	0.121887	0.113863	0.076855	0.104202	0.0240203
Fig. 3a-H3K14ub levels at dh
Sample	Rep1	Rep2	Rep3	Mean	SD
WT	1.02222	0.984515	0.993264	1	0.0197346
H3K9R	0.143376	0.125714	0.112151	0.12708	0.0156575
Fig. 3b-H3K9me3 levels at dh
Sample	Rep1	Rep2	Rep3	Mean	SD
WT	0.969267	0.909793	1.12094	1	0.108877
clr4∆	0.00590758	0.00565655	0.00568851	0.00575088	0.000136647
clr4-Y451N	0.00556529	0.00610267	0.00593203	0.00586666	0.000274586
Fig. 3b-H3K9me3 levels at dh
Sample	Rep1	Rep2	Rep3	Mean	SD
WT	0.977033	0.951804	1.07116	1	0.0629064
H3K9R	0.00613816	0.0061007	0.00597529	0.00607139	8.53021e-05
Fig. 3c-Rik1-myc levels at dh
Sample	Rep1	Rep2	Rep3	Mean	SD
control	0.939558	1.05182	1.00862	1	0.0566259
rik1-myc	7.52526	7.67876	7.46432	7.55612	0.1105
rik1-myc clr4∆	0.91779	0.897556	0.962669	0.926005	0.0333248
rik1-myc clr4-Y451N	0.919442	0.969844	1.10182	0.997036	0.094181
Fig. 3c-Rik1-myc levels at dh
Sample	Rep1	Rep2	Rep3	Mean	SD
WT	0.939558	1.05182	1.00862	1	0.0566259
rik1-myc	7.52526	7.67876	7.46432	7.55612	0.1105
rik1-myc H3K9R	0.673497	0.844504	0.904711	0.807571	0.11995
Fig. 3e-H3K14ub levels at dh
Sample	Rep1	Rep2	Rep3	Mean	SD
WT	1.1469	0.886562	0.96654	1	0.133354
clr4-W31G	0.143602	0.134449	0.188971	0.155674	0.0291966
clr4-3FA	0.10787	0.0978454	0.0940477	0.0999211	0.00714122
Fig. 3f-H3K9me3 levels at dh
Sample	Rep1	Rep2	Rep3	Mean	SD
WT	0.969267	0.909793	1.12094	1	0.108877
clr4-W31G	0.013512	0.0149837	0.012559	0.0136849	0.00122153
clr4-3FA	0.00566522	0.00609486	0.00601382	0.00592463	0.000228285
Fig. 3g-Rik1-myc levels at dh
Sample	Rep1	Rep2	Rep3	Mean	SD
control	0.939558	1.05182	1.00862	1	0.0566259
rik1-myc	7.52526	7.67876	7.46432	7.55612	0.1105
rik1-myc clr4-W31G	1.25446	1.39028	1.14998	1.26491	0.120488
rik1-myc clr4-3FA	0.982388	1.05858	0.743832	0.928267	0.164206
Fig. 3c-Flag western

## Sheet: Fig. 4
Fig. 4e-H3K14ub levels at otr::ade6
Sample	Rep1	Rep2	Rep3	Mean	SD
WT	0.99438	1.00141	1.00421	1	0.00506316
hht3-K9R	0.621597	0.768405	0.791984	0.727329	0.0923221
hht1-K14R	0.532012	0.734534	0.781219	0.682588	0.132476
Fig. 4e-H3K9me3 levels at otr::ade6
Sample	Rep1	Rep2	Rep3	Mean	SD
WT	0.973338	0.882742	1.14392	1	0.132615
hht3-K9R	0.764092	0.795289	0.875284	0.811555	0.0573528
hht1-K14R	0.745233	0.728954	0.839438	0.771208	0.0596466
Fig. 4g-H3K14ub levels at mat3::ade6
Sample	Rep1	Rep2	Rep3	Mean	SD
WT	1.02062	0.955877	1.0235	1	0.0382387
hht3-K9R	0.0956286	0.158223	0.142117	0.131989	0.0325028
hht1-K14R	0.127408	0.150992	0.150452	0.142951	0.0134633
Fig. 4g-H3K9me3 levels at mat3::ade6
Sample	Rep1	Rep2	Rep3	Mean	SD
WT	0.937963	0.965707	1.09633	1	0.0845692
hht3-K9R	0.00824245	0.00712976	0.00880203	0.00805808	0.000851241
hht1-K14R	0.0084928	0.00907508	0.00935655	0.00897481	0.00044052
Fig. 4i-H3K14ub levels at K∆::ade6
Sample	Rep1	Rep2	Rep3	Mean	SD
WT	0.989613	1.05862	0.951764	1	0.054181
hht3-K9R	0.153916	0.136697	0.166853	0.152489	0.0151286
hht1-K14R	0.179856	0.172533	0.113329	0.15524	0.0364796
Fig. 4i-H3K9me3 levels at K∆::ade6
Sample	Rep1	Rep2	Rep3	Mean	SD
WT	0.961223	1.00707	1.0317	1	0.0357687
hht3-K9R	0.00802825	0.00815688	0.00898957	0.00839156	0.000521865
hht1-K14R	0.00920967	0.00885965	0.0089927	0.00902067	0.000176679

## Sheet: Fig. 5
Fig. 5a-H3K14ub levels at cenH
Sample	Rep1	Rep2	Rep3	Mean	SD
WT	0.942368	0.986646	1.07099	1	0.0653407
clr3∆	0.36909	0.66158	0.222898	0.417856	0.22337
rik1∆	0.102888	0.140157	0.152785	0.131943	0.025943
Fig. 5a-H3K14ub levels at mat2P
Sample	Rep1	Rep2	Rep3	Mean	SD
WT	1.01345	0.986877	0.999677	1	0.0132874
clr3∆	0.111519	0.125488	0.171671	0.136226	0.0314812
rik1∆	0.118364	0.132361	0.0787498	0.109825	0.0278071
Fig. 5b-H3K9me3 levels at cenH
Sample	Rep1	Rep2	Rep3	Mean	SD
WT	1.02931	0.965946	1.00474	1	0.0319484
clr3∆	0.682118	0.649906	0.741564	0.691196	0.0464985
rik1∆	0.0131262	0.0115165	0.0122371	0.0122933	0.000806361
Fig. 5b-H3K9me3 levels at mat2P
Sample	Rep1	Rep2	Rep3	Mean	SD
WT	1.04326	1.00187	0.954865	1	0.0442289
clr3∆	0.00974795	0.00811708	0.00702597	0.008297	0.00136988
rik1∆	0.00808319	0.00649886	0.00726906	0.00728371	0.000792265
Fig. 5c-Rik1-myc levels at cenH
Sample	Rep1	Rep2	Rep3	Mean	SD
WT	1.07503	1.05447	0.870505	1	0.112616
Rik1-myc	4.47424	4.8766	4.3418	4.56421	0.278519
Rik1-myc clr3∆	22.4791	26.5567	22.6107	23.8822	2.31712
Fig. 5c-Rik1-myc levels at mat2P
Sample	Rep1	Rep2	Rep3	Mean	SD
WT	0.730436	0.882754	1.38681	1	0.343536
Rik1-myc	5.66779	6.20667	6.24353	6.03933	0.322293
Rik1-myc clr3∆	1.19695	0.901261	1.01659	1.03827	0.149034
Fig. 5g-H3K14ub levels at mat3::ade6+
Sample	Rep1	Rep2	Rep3	Mean	SD
WT	1.02062	0.955877	1.0235	1	0.0382387
ade6-raf1	0.929914	0.940612	0.930789	0.933772	0.00593993
hht3-K9R	0.0956286	0.158223	0.142117	0.131989	0.0325028
hht3-K9R OE-raf1	0.465233	0.417467	0.451858	0.444853	0.0246416
hht1-K14R	0.127408	0.150992	0.150452	0.142951	0.0134633
hht1-K14R OE-raf1	0.414923	0.438286	0.323707	0.392305	0.0605453
clr3∆	0.151979	0.137126	0.17772	0.155608	0.0205393
clr3∆ OE-raf1	0.484518	0.44343	0.551296	0.493081	0.0544409
Fig. 5g-H3K14ub levels at mat3::ade6+
Sample	Rep1	Rep2	Rep3	Mean	SD
WT	0.937963	0.965707	1.09633	1	0.0845692
ade6-raf1	0.966305	1.05387	1.17044	1.06354	0.10241
hht3-K9R	0.00824245	0.00712976	0.00880203	0.00805808	0.000851241
hht3-K9R OE-raf1	0.493772	0.447447	0.484113	0.475111	0.0244393
hht1-K14R	0.0084928	0.00907508	0.00935655	0.00897481	0.00044052
hht1-K14R OE-raf1	0.479341	0.5088	0.515438	0.501193	0.0192134
clr3∆	0.00755351	0.00814124	0.00746028	0.00771834	0.000369194
clr3∆ OE-raf1	0.450424	0.462135	0.447249	0.453269	0.00784024
Fig. 5e-Flag western

## Sheet: Fig. 6
Fig. 6f-H3K9me2 levels at clr4+
Sample	Rep1	Rep2	Rep3	Mean	SD
mst2∆ epe1∆	1.02643	0.918546	1.05502	1	0.0719746
mst2∆ epe1∆ clr4-W31G	0.0579163	0.0517242	0.0698774	0.0598393	0.00922814
mst2∆ epe1∆ clr4-3FA	0.0623576	0.0963232	0.0671986	0.0752932	0.0183727
mst2∆ epe1∆ hht3-K9R	0.0784832	0.0649706	0.0867896	0.0767478	0.0110125
mst2∆ epe1∆ hht1-K14R	0.0882247	0.0914636	0.0552883	0.0783255	0.0200164

## Sheet: Fig. S2
Fig. S2a-Flag-clr4 levels at dh
Sample	Rep1	Rep2	Rep3	Mean	SD
control	0.861342	0.960225	1.17843	1	0.162245
Flag-clr4	2.14766	2.43182	2.74697	2.44215	0.299789
Flag-clr4 hht3-K9R	0.605713	0.807928	0.791645	0.735095	0.112344
Flag-clr4 hht1-K14R	0.715212	0.898351	0.866043	0.826536	0.0977526
Fig. S2b-coIP of Flag-Clr4 and Rik1-myc

## Sheet: Fig. S3
Fig. S3a-H3K14ub levels at dh
Sample	Rep1	Rep2	Rep3	Mean	SD
WT	1.1469	0.886562	0.96654	1	0.133354
clr3∆	0.577333	0.692726	1.12978	0.799948	0.291415
rik1∆	0.106742	0.110229	0.0817534	0.0995749	0.015532
Fig. S3b-H3K9me3 levels at dh
Sample	Rep1	Rep2	Rep3	Mean	SD
WT	0.969267	0.909793	1.12094	1	0.108877
clr3∆	0.609975	0.658123	1.01522	0.761107	0.221383
rik1∆	0.00551252	0.00553086	0.00520635	0.00541658	0.000182295
Fig. S3c-Rik1-myc levels at dh
Sample	Rep1	Rep2	Rep3	Mean	SD
WT	0.939558	1.05182	1.00862	1	0.0566259
Rik1-myc	7.52526	7.67876	7.46432	7.55612	0.1105
Rik1-myc clr3∆	21.6156	23.5309	25.457	23.5345	1.92071
Fig. S3d-Flag-clr4 levels at dh
Sample	Rep1	Rep2	Rep3	Mean	SD
control	0.861342	0.960225	1.17843	1	0.162245
Flag-clr4	2.14766	2.43182	2.74697	2.44215	0.299789
Flag-clr4 clr3∆	9.1178	8.68669	9.59154	9.13201	0.452594
Fig. S3e-Flag-clr4 levels at cenH
Sample	Rep1	Rep2	Rep3	Mean	SD
control	1.07849	1.00358	0.917925	1	0.0803445
Flag-clr4	2.73715	2.70737	2.7231	2.72254	0.0148999
Flag-clr4 clr3∆	9.52356	9.60131	8.66516	9.26334	0.519501
Fig. S3f-Flag-clr4 levels at mat2P
Sample	Rep1	Rep2	Rep3	Mean	SD
control	0.951703	0.849852	1.19844	1	0.179245
Flag-clr4	2.65706	2.33494	2.35491	2.44897	0.180486
Flag-clr4 clr3∆	1.20059	0.915003	0.854448	0.990015	0.184864

## Sheet: Fig. S4
Fig. S4a-H3K14ub levels outside IRC1R
Sample	Rep1	Rep2	Rep3	Mean	SD
WT	1.32358	1.01976	0.656665	1	0.333895
mst2∆	1.16316	1.02172	0.580519	0.921798	0.303899
epe1∆	0.681723	0.916918	0.643078	0.74724	0.148211
mst2∆ epe1∆ swi6∆	6.01349	6.26492	4.59011	5.62284	0.903164
Fig. S4a-H3K9me3 levels outside IRC1R
Sample	Rep1	Rep2	Rep3	Mean	SD
WT	1.14731	0.970071	0.882618	1	0.134861
mst2∆	1.76734	1.07724	1.78193	1.54217	0.402706
epe1∆	0.829925	1.07117	0.991954	0.964351	0.12297
mst2∆ epe1∆ swi6∆	41.0249	47.2038	42.1255	43.4514	3.29592
Fig. S4b-H3K14ub levels at mei4+
Sample	Rep1	Rep2	Rep3	Mean	SD
WT	1.09282	0.837073	1.07011	1	0.141555
mst2∆	1.23777	1.72953	1.75005	1.57245	0.290026
epe1∆	1.29292	1.40556	1.66296	1.45381	0.189676
mst2∆ epe1∆ swi6∆	3.69777	5.14896	4.87246	4.57306	0.770533
Fig. S4b-H3K9me3 levels at mei4+
Sample	Rep1	Rep2	Rep3	Mean	SD
WT	0.957246	0.849331	1.19342	1	0.175985
mst2∆	2.19254	2.44785	2.28891	2.30977	0.128923
epe1∆	2.49431	2.42229	3.0824	2.66633	0.36212
mst2∆ epe1∆ swi6∆	34.2019	33.4391	34.8082	34.1497	0.686073
